# Supplementary material for: Maternal Resveratrol Supplementation Attenuates Prenatal Stress Impacts on Anxiety- and Depressive-like Behaviors by Regulating Bdnf Transcripts Expression in the Brains of Adult Male Offspring Rats
Source: Brain Sci. 2025 Feb 19;15(2):210. doi: 10.3390/brainsci15020210 (PMC11853727; doi:10.3390/brainsci15020210)
Supplement: Supplementary file 1 [file brainsci-15-00210-s001.zip]

Archive with 1 entries (1 files):
- brainsci-3424594-supplementary.pdf
